# Supplementary material for: Plasticity in the Macromolecular-Scale Causal Networks of Cell Migration
Source: PLoS One. 2014 Feb 28;9(2):e90593. doi: 10.1371/journal.pone.0090593 (PMC3938764; doi:10.1371/journal.pone.0090593)
Supplement: Table S1 — Definition of Organizational and Behavioral features. This table includes classification and description of those features defining cell migration system organization and behavior that are discussed herein. Variables are alternatively classified according to several criteria: relevance to organization or behavior; Variable Class (Cell Dynamics, Cell Morphology, CMAC Dynamics, CMAC Intensity, CMAC Localization, CMAC Morphology, Colocalization); Spatial Scaling (Cellular, CMAC population per Cell); and Temporal Scaling (Instantaneous, CMAC Lifetime). Full variable names are listed, as well as a shortened name code (used due to space restrictions in Figures 3 and 4 and Supporting Figure S3). The corresponding units and a concise description are also included. Additional terms are defined above relevant columns. (XLSX) [file pone.0090593.s005.xlsx]

## Sheet: Sheet1
Table Sub-Division					Definition of Terms	Standardization of Intensity Values	Definition of object (Cell or CMAC) shape descriptors
Borders = Variable Classes					CMAC = Integrin-mediated Cell Matrix Adhesion Complex	For each experimental repeat (date) CMAC intensity values (8 bit, 0 - 255) are divided by the median of CMAC mean intensities from CMACs > 0.15 < 0.2 mm2 in the Control (DMSO) population. Prior to standardization, where not specified by "Raw", all CMAC intensity values are corrected for local background values	Convex Area - Area of the minmal convex hull of the Cell or CMAC
Shading = Spatial Scale Sub-Types					IDR = Inter-decile range (10% - 90%) of CMAC populations per Cell		Solidity - Indicative of Cell or CMAC roundness. (Convex Area / Area)
Normal / Italic text = Temporal Scale Sub-Types					Colocalization = Pearson's Correlation Coefficient ( r )		Aspect Ratio - Indicatve of Cell or CMAC linearity. (1 - Minor Axis / Major Axis)
					CMAC Lifetime = Time from formation to disassembly of a single CMAC		Compactness - Indicative of Cell or CMAC non-roundness. (Perimeter /√(4 Pi Area)
Organization / Behavior	Variable Class	Spatial Scale	Temporal Scale	Name Code	Variable Names	Units	Description
Cell Migration System Behavior	Cell Dynamics	Cellular	Instantaneous	CL-Dyn1	Instantaneous Cell Speed	mm/h	Displacement distance of Cell center of area between two timepoints, t-1 to t0
Cell Migration System Organization	Cell Morphology	Cellular	Instantaneous	CL-Mo1	Cell Area	mm2	Segmented Cell area
Cell Migration System Organization	Cell Morphology	Cellular	Instantaneous	CL-Mo2	Cell Convex Area	Dimensionless	Area of the minimal convex hull of the segmented Cell
Cell Migration System Organization	Cell Morphology	Cellular	Instantaneous	CL-Mo3	Cell Major Axis	mm	Longest axis of the Cell
Cell Migration System Organization	Cell Morphology	Cellular	Instantaneous	CL-Mo4	Cell Minor Axis	mm	Shortest axis of the Cell perpendicular to the Cell Major Axis
Cell Migration System Organization	Cell Morphology	Cellular	Instantaneous	CL-Mo5	Cell Perimeter	mm	Perimieter of the segmented Cell
Cell Migration System Organization	Cell Morphology	Cellular	Instantaneous	CL-Mo6	Cell Solidity	Dimensionless (≥ 1)	Solidity of the segmented Cell
Cell Migration System Organization	Cell Morphology	Cellular	Instantaneous	CL-Mo7	Cell Aspect Ratio	Dimensionless (0 - 1)	Aspect ratio of the segmented Cell
Cell Migration System Organization	Cell Morphology	Cellular	Instantaneous	CL-Mo8	Cell Compactness	Dimensionless (≥ 1)	Compactness of the segmented Cell - higher values indicate increasing non-roundess
Cell Migration System Organization	Cell Morphology	Cellular	Instantaneous	CL-Mo9	Mean Cell EGFP-Paxillin intensity	8 bit scale (0 - 255)	Mean EGFP-Paxillin fluorescence levels in entire Cell
Cell Migration System Organization	Cell Morphology	Cellular	Instantaneous	CL-Mo10	Mean Cell RubyRed-LifeAct intensity	8 bit scale (0 - 255)	Mean RubyRed-LifeAct fluorescence levels in entire Cell
Cell Migration System Organization	CMAC Dynamics	CMAC Population (per Cell)	CMAC Lifetime	CC-Dyn1	IDR [CMAC Lifetime] per Cell	min	Variation in CMAC Lifetime per Cell - from formation (first segmentation) to disassembly (last segmentation)
Cell Migration System Organization	CMAC Dynamics	CMAC Population (per Cell)	CMAC Lifetime	CC-Dyn2	Mean [CMAC Lifetime] per Cell	min	Mean CMAC Lifetime per Cell - from formation (first segmentation) to disassembly (last segmentation)
Cell Migration System Organization	CMAC Dynamics	CMAC Population (per Cell)	CMAC Lifetime	CC-Dyn3	Median [CMAC Lifetime] per Cell	min	Median CMAC Lifetime per Cell - from formation (first segmentation) to disassembly (last segmentation)
Cell Migration System Organization	CMAC Dynamics	CMAC Population (per Cell)	Instantaneous	CC-Dyn4	IDR [Change in CMAC Mean EGFP-Paxillin Intensity] per Cell	Standardized EGFP-Paxillin Intensity / Dt	Variation in rates of change in Mean EGFP-Paxillin intensity per CMAC, per Cell, t-1 to t0
Cell Migration System Organization	CMAC Dynamics	CMAC Population (per Cell)	Instantaneous	CC-Dyn5	IDR [Change in CMAC Mean RubyRed-LifeAct Intensity] per Cell	Standardized RubyRed-LifeAct Intensity / Dt	Variation in rates of change in Mean RubyRed-LifeAct intensity per CMAC, per Cell, t-1 to t0
Cell Migration System Organization	CMAC Dynamics	CMAC Population (per Cell)	Instantaneous	CC-Dyn6	IDR [Change in CMAC Total EGFP-Paxillin Intensity] per Cell	Standardized EGFP-Paxillin Intensity / Dt	Variation in rates of change in Total EGFP-Paxillin intensity per CMAC, per Cell, t-1 to t0
Cell Migration System Organization	CMAC Dynamics	CMAC Population (per Cell)	Instantaneous	CC-Dyn7	IDR [Change in CMAC Total RubyRed-LifeAct Intensity] per Cell	Standardized RubyRed-LifeAct Intensity / Dt	Variation in rates of change in Total RubyRed-LifeAct intensity per CMAC, per Cell, t-1 to t0
Cell Migration System Organization	CMAC Dynamics	CMAC Population (per Cell)	Instantaneous	CC-Dyn8	IDR [CMAC Angle of Movement] per Cell	degrees (> -180 < 180)	Variation in the angle of CMAC displacement (relative to image) per CMAC, per Cell, t-1 to t0
Cell Migration System Organization	CMAC Dynamics	CMAC Population (per Cell)	Instantaneous	CC-Dyn9	IDR [CMAC Area Growth] per Cell	mm2/Dt	Variation in the rates of change in CMAC area per CMAC, per Cell, t-1 to t0
Cell Migration System Organization	CMAC Dynamics	CMAC Population (per Cell)	Instantaneous	CC-Dyn10	IDR [CMAC Leading Edge Speed] per Cell	mm/h	Variation in the rates of CMAC displacement (leading edge), per Cell, t-1 to t0
Cell Migration System Organization	CMAC Dynamics	CMAC Population (per Cell)	Instantaneous	CC-Dyn11	IDR [CMAC Length Growth] per Cell	mm/Dt	Variation in the rates of change in CMAC length per CMAC, per Cell, t-1 to t0
Cell Migration System Organization	CMAC Dynamics	CMAC Population (per Cell)	Instantaneous	CC-Dyn12	IDR [CMAC Speed] per Cell	mm/h	Variation in the rates of CMAC displacement (centre of area), per Cell, t-1 to t0
Cell Migration System Organization	CMAC Dynamics	CMAC Population (per Cell)	Instantaneous	CC-Dyn13	IDR [CMAC Trailing Edge Speed] per Cell	mm/h	Variation in the rates of CMAC displacement (trailing edge), per Cell, t-1 to t0
Cell Migration System Organization	CMAC Dynamics	CMAC Population (per Cell)	Instantaneous	CC-Dyn14	Median [Change in CMAC Mean EGFP-Paxillin Intensity] per Cell	Standardized EGFP-Paxillin Intensity / Dt	Median rate of change in Mean EGFP-Paxillin intensity per CMAC, per Cell, t-1 to t0
Cell Migration System Organization	CMAC Dynamics	CMAC Population (per Cell)	Instantaneous	CC-Dyn15	Median [Change in CMAC Mean RubyRed-LifeAct Intensity] per Cell	Standardized RubyRed-LifeAct Intensity / Dt	Median rate of change in Mean RubyRed-LifeAct intensity per CMAC, per Cell, t-1 to t0
Cell Migration System Organization	CMAC Dynamics	CMAC Population (per Cell)	Instantaneous	CC-Dyn16	Median [Change in CMAC Total EGFP-Paxillin Intensity] per Cell	Standardized EGFP-Paxillin Intensity / Dt	Median rate of change in Total EGFP-Paxillin intensity per CMAC, per Cell, t-1 to t0
Cell Migration System Organization	CMAC Dynamics	CMAC Population (per Cell)	Instantaneous	CC-Dyn17	Median [Change in CMAC Total RubyRed-LifeAct Intensity] per Cell	Standardized RubyRed-LifeAct Intensity / Dt	Median rate of change in Total RubyRed-LifeAct intensity per CMAC, per Cell, t-1 to t0
Cell Migration System Organization	CMAC Dynamics	CMAC Population (per Cell)	Instantaneous	CC-Dyn18	Median [CMAC Angle of Movement] per Cell	degrees (> -180 < 180)	Median angle of CMAC displacement per CMAC, per Cell, t-1 to t0
Cell Migration System Organization	CMAC Dynamics	CMAC Population (per Cell)	Instantaneous	CC-Dyn19	Median [CMAC Area Growth] per Cell	mm2/Dt	Median rate of change in CMAC area per CMAC, per Cell, t-1 to t0
Cell Migration System Organization	CMAC Dynamics	CMAC Population (per Cell)	Instantaneous	CC-Dyn20	Median [CMAC Leading Edge Speed] per Cell	mm/h	Median rate of CMAC displacement (leading edge), per Cell, t-1 to t0
Cell Migration System Organization	CMAC Dynamics	CMAC Population (per Cell)	Instantaneous	CC-Dyn21	Median [CMAC Length Growth] per Cell	mm/Dt	Median rate of change in CMAC length per CMAC, per Cell, t-1 to t0
Cell Migration System Organization	CMAC Dynamics	CMAC Population (per Cell)	Instantaneous	CC-Dyn22	Median [CMAC Speed] per Cell	mm/h	Median rate of CMAC displacement (centre of area), per Cell, t-1 to t0
Cell Migration System Organization	CMAC Dynamics	CMAC Population (per Cell)	Instantaneous	CC-Dyn23	Median [CMAC Trailing Edge Speed] per Cell	mm/h	Median rate of CMAC displacement (trailing edge), per Cell, t-1 to t0
Cell Migration System Organization	CMAC Intensity (EGFP-Paxillin)	CMAC Population (per Cell)	Instantaneous	CC-IPax1	IDR [CMAC Local EGFP-Paxillin Background] per Cell	8 bit scale (0 - 255)	Variation in EGFP-Paxillin local background values per CMAC, per Cell
Cell Migration System Organization	CMAC Intensity (EGFP-Paxillin)	CMAC Population (per Cell)	Instantaneous	CC-IPax2	IDR [CMAC Maximum EGFP-Paxillin Intensity] per Cell	Standardized EGFP-Paxillin Intensity	Variation in per CMAC maximum EGFP-Paxillin values, per Cell
Cell Migration System Organization	CMAC Intensity (EGFP-Paxillin)	CMAC Population (per Cell)	Instantaneous	CC-IPax3	IDR [CMAC Mean EGFP-Paxillin Intensity] per Cell	Standardized EGFP-Paxillin Intensity	Variation in per CMAC mean EGFP-Paxillin values, per Cell
Cell Migration System Organization	CMAC Intensity (EGFP-Paxillin)	CMAC Population (per Cell)	Instantaneous	CC-IPax4	IDR [CMAC Mean EGFP-Paxillin Intensity (Raw)] per Cell	Standardized EGFP-Paxillin Intensity	Variation in per CMAC raw (not background-corrected) mean EGFP-Paxillin values, per Cell
Cell Migration System Organization	CMAC Intensity (EGFP-Paxillin)	CMAC Population (per Cell)	Instantaneous	CC-IPax5	IDR [CMAC StDev EGFP-Paxillin Intensity] per Cell	Standardized EGFP-Paxillin Intensity	Variation in per CMAC standard deviation of EGFP-Paxillin values, per Cell
Cell Migration System Organization	CMAC Intensity (EGFP-Paxillin)	CMAC Population (per Cell)	Instantaneous	CC-IPax6	IDR [CMAC Total EGFP-Paxillin Intensity] per Cell	Standardized EGFP-Paxillin Intensity	Variation in per CMAC total EGFP-Paxillin values, per Cell
Cell Migration System Organization	CMAC Intensity (EGFP-Paxillin)	CMAC Population (per Cell)	Instantaneous	CC-IPax7	Median [CMAC Local EGFP-Paxillin Background] per Cell	8 bit scale (0 - 255)	Median of EGFP-Paxillin local background values per CMAC, per Cell
Cell Migration System Organization	CMAC Intensity (EGFP-Paxillin)	CMAC Population (per Cell)	Instantaneous	CC-IPax8	Median [CMAC Maximum EGFP-Paxillin Intensity] per Cell	Standardized EGFP-Paxillin Intensity	Median of per CMAC maximum EGFP-Paxillin values, per Cell
Cell Migration System Organization	CMAC Intensity (EGFP-Paxillin)	CMAC Population (per Cell)	Instantaneous	CC-IPax9	Median [CMAC Mean EGFP-Paxillin Intensity (Raw)] per Cell	Standardized EGFP-Paxillin Intensity	Median of per CMAC raw (not background-corrected) mean EGFP-Paxillin values, per Cell
Cell Migration System Organization	CMAC Intensity (EGFP-Paxillin)	CMAC Population (per Cell)	Instantaneous	CC-IPax10	Median [CMAC Mean EGFP-Paxillin Intensity] per Cell	Standardized EGFP-Paxillin Intensity	Median of per CMAC mean EGFP-Paxillin values, per Cell
Cell Migration System Organization	CMAC Intensity (EGFP-Paxillin)	CMAC Population (per Cell)	Instantaneous	CC-IPax11	Median [CMAC StDev EGFP-Paxillin Intensity] per Cell	Standardized EGFP-Paxillin Intensity	Median of per CMAC standard deviation of EGFP-Paxillin values, per Cell
Cell Migration System Organization	CMAC Intensity (EGFP-Paxillin)	CMAC Population (per Cell)	Instantaneous	CC-IPax12	Median [CMAC Total EGFP-Paxillin Intensity] per Cell	Standardized EGFP-Paxillin Intensity	Median of per CMAC total EGFP-Paxillin values, per Cell
Cell Migration System Organization	CMAC Intensity (EGFP-Paxillin)	CMAC Population (per Cell)	Instantaneous	CC-IPax13	Sum [CMAC Total EGFP-Paxillin Intensity] per Cell	Standardized EGFP-Paxillin Intensity	Total EGFP-Paxillin intensity associated with all CMACs, per Cell
Cell Migration System Organization	CMAC Intensity (RubyRed-LifeAct)	CMAC Population (per Cell)	Instantaneous	CC-IAct1	IDR [CMAC Local RubyRed-LifeAct Background] per Cell	8 bit scale (0 - 255)	Variation in RubyRed-LifeAct local background values per CMAC, per Cell
Cell Migration System Organization	CMAC Intensity (RubyRed-LifeAct)	CMAC Population (per Cell)	Instantaneous	CC-IAct2	IDR [CMAC Maximum RubyRed-LifeAct Intensity] per Cell	Standardized RubyRed-LifeAct Intensity	Variation in per CMAC maximum RubyRed-LifeAct values, per Cell
Cell Migration System Organization	CMAC Intensity (RubyRed-LifeAct)	CMAC Population (per Cell)	Instantaneous	CC-IAct3	IDR [CMAC Mean RubyRed-LifeAct Intensity] per Cell	Standardized RubyRed-LifeAct Intensity	Variation in per CMAC mean RubyRed-LifeAct values, per Cell
Cell Migration System Organization	CMAC Intensity (RubyRed-LifeAct)	CMAC Population (per Cell)	Instantaneous	CC-IAct4	IDR [CMAC Mean RubyRed-LifeAct Intensity (Raw)] per Cell	Standardized RubyRed-LifeAct Intensity	Variation in per CMAC raw (not background-corrected) mean RubyRed-LifeAct values, per Cell
Cell Migration System Organization	CMAC Intensity (RubyRed-LifeAct)	CMAC Population (per Cell)	Instantaneous	CC-IAct5	IDR [CMAC StDev RubyRed-LifeAct Intensity] per Cell	Standardized RubyRed-LifeAct Intensity	Variation in per CMAC standard deviation of RubyRed-LifeAct values, per Cell
Cell Migration System Organization	CMAC Intensity (RubyRed-LifeAct)	CMAC Population (per Cell)	Instantaneous	CC-IAct6	IDR [CMAC Total RubyRed-LifeAct Intensity] per Cell	Standardized RubyRed-LifeAct Intensity	Variation in per CMAC total RubyRed-LifeAct values, per Cell
Cell Migration System Organization	CMAC Intensity (RubyRed-LifeAct)	CMAC Population (per Cell)	Instantaneous	CC-IAct7	Median [CMAC Local RubyRed-LifeAct Background] per Cell	8 bit scale (0 - 255)	Median of RubyRed-LifeAct local background values per CMAC, per Cell
Cell Migration System Organization	CMAC Intensity (RubyRed-LifeAct)	CMAC Population (per Cell)	Instantaneous	CC-IAct8	Median [CMAC Maximum RubyRed-LifeAct Intensity] per Cell	Standardized RubyRed-LifeAct Intensity	Median of per CMAC maximum RubyRed-LifeAct values, per Cell
Cell Migration System Organization	CMAC Intensity (RubyRed-LifeAct)	CMAC Population (per Cell)	Instantaneous	CC-IAct9	Median [CMAC Mean RubyRed-LifeAct Intensity (Raw)] per Cell	Standardized RubyRed-LifeAct Intensity	Median of per CMAC raw (not background-corrected) mean RubyRed-LifeAct values, per Cell
Cell Migration System Organization	CMAC Intensity (RubyRed-LifeAct)	CMAC Population (per Cell)	Instantaneous	CC-IAct10	Median [CMAC Mean RubyRed-LifeAct Intensity] per Cell	Standardized RubyRed-LifeAct Intensity	Median of per CMAC mean RubyRed-LifeAct values, per Cell
Cell Migration System Organization	CMAC Intensity (RubyRed-LifeAct)	CMAC Population (per Cell)	Instantaneous	CC-IAct11	Median [CMAC StDev RubyRed-LifeAct Intensity] per Cell	Standardized RubyRed-LifeAct Intensity	Median of per CMAC standard deviation of RubyRed-LifeAct values, per Cell
Cell Migration System Organization	CMAC Intensity (RubyRed-LifeAct)	CMAC Population (per Cell)	Instantaneous	CC-IAct12	Median [CMAC Total RubyRed-LifeAct Intensity] per Cell	Standardized RubyRed-LifeAct Intensity	Median of per CMAC total RubyRed-LifeAct values, per Cell
Cell Migration System Organization	CMAC Intensity (RubyRed-LifeAct)	CMAC Population (per Cell)	Instantaneous	CC-IAct13	Sum [CMAC Total RubyRed-LifeAct Intensity] per Cell	Standardized RubyRed-LifeAct Intensity	Total RubyRed-LifeAct intensity associated with all CMACs, per Cell
Cell Migration System Organization	CMAC Localization	CMAC Population (per Cell)	Instantaneous	CC-L1	[CMAC Number] per Cell	Dimensionless (> 1)	Number of CMACs identified with each Cell
Cell Migration System Organization	CMAC Localization	CMAC Population (per Cell)	Instantaneous	CC-L2	IDR [CMAC Angle] per Cell	degrees (> -180 < 180)	Variation in the angle of CMAC orientation (relative to image), per Cell
Cell Migration System Organization	CMAC Localization	CMAC Population (per Cell)	Instantaneous	CC-L3	IDR [CMAC Distance to Cell Center] per Cell	mm	Variation in the distance of CMACs from the Cell center of area
Cell Migration System Organization	CMAC Localization	CMAC Population (per Cell)	Instantaneous	CC-L4	IDR [CMAC Distance to Cell Edge] per Cell	mm	Variation in the distance of CMACs from the Cell edge
Cell Migration System Organization	CMAC Localization	CMAC Population (per Cell)	Instantaneous	CC-L5	Mean [Standardized CMAC Distance to Cell Edge] per Cell	% (0 - 100)	Mean of 100*(distance to cell edge / (distance to cell edge + distance to cell center)) for all CMACs, per Cell
Cell Migration System Organization	CMAC Localization	CMAC Population (per Cell)	Instantaneous	CC-L6	Median [CMAC Angle] per Cell	degrees (> -180 < 180)	Median angle of CMAC orientation (relative to image), per Cell
Cell Migration System Organization	CMAC Localization	CMAC Population (per Cell)	Instantaneous	CC-L7	Median [CMAC Distance to Cell Center] per Cell	mm	Median distance of CMACs from the Cell center of area
Cell Migration System Organization	CMAC Localization	CMAC Population (per Cell)	Instantaneous	CC-L8	Median [CMAC Distance to Cell Edge] per Cell	mm	Median distance of CMACs from the Cell edge
Cell Migration System Organization	CMAC Morphology	CMAC Population (per Cell)	Instantaneous	CC-Mo1	IDR [CMAC Area] per Cell	mm2	Variation in CMAC area, per Cell
Cell Migration System Organization	CMAC Morphology	CMAC Population (per Cell)	Instantaneous	CC-Mo2	IDR [CMAC Aspect Ratio] per Cell	Dimensionless (0 - 1)	Variation in CMAC aspect ratio, per Cell
Cell Migration System Organization	CMAC Morphology	CMAC Population (per Cell)	Instantaneous	CC-Mo3	IDR [CMAC Convex Area] per Cell	mm2	Variation in CMAC convex area, per Cell
Cell Migration System Organization	CMAC Morphology	CMAC Population (per Cell)	Instantaneous	CC-Mo4	IDR [CMAC Major Axis] per Cell	mm	Variation in CMAC major axis, per Cell
Cell Migration System Organization	CMAC Morphology	CMAC Population (per Cell)	Instantaneous	CC-Mo5	IDR [CMAC Minor Axis] per Cell	mm	Variation in CMAC minor axis, per Cell
Cell Migration System Organization	CMAC Morphology	CMAC Population (per Cell)	Instantaneous	CC-Mo6	IDR [CMAC Perimeter] per Cell	mm	Variation in CMAC perimeter, per Cell
Cell Migration System Organization	CMAC Morphology	CMAC Population (per Cell)	Instantaneous	CC-Mo7	IDR [CMAC Compactness] per Cell	Dimensionless (≥ 1)	Variation in CMAC compactness, per Cell
Cell Migration System Organization	CMAC Morphology	CMAC Population (per Cell)	Instantaneous	CC-Mo8	IDR [CMAC Solidity] per Cell	Dimensionless (≥ 1)	Variation in CMAC solidity, per Cell
Cell Migration System Organization	CMAC Morphology	CMAC Population (per Cell)	Instantaneous	CC-Mo9	Median [CMAC Area] per Cell	mm2	Median CMAC area, per Cell
Cell Migration System Organization	CMAC Morphology	CMAC Population (per Cell)	Instantaneous	CC-Mo10	Median [CMAC Aspect Ratio] per Cell	Dimensionless (0 - 1)	Median CMAC aspect ratio, per Cell
Cell Migration System Organization	CMAC Morphology	CMAC Population (per Cell)	Instantaneous	CC-Mo11	Median [CMAC Convex Area] per Cell	mm2	Median CMAC convex area, per Cell
Cell Migration System Organization	CMAC Morphology	CMAC Population (per Cell)	Instantaneous	CC-Mo12	Median [CMAC Major Axis] per Cell	mm	Median CMAC major axis, per Cell
Cell Migration System Organization	CMAC Morphology	CMAC Population (per Cell)	Instantaneous	CC-Mo13	Median [CMAC Minor Axis] per Cell	mm	Median CMAC minor axis, per Cell
Cell Migration System Organization	CMAC Morphology	CMAC Population (per Cell)	Instantaneous	CC-Mo14	Median [CMAC Perimeter] per Cell	mm	Median CMAC perimeter, per Cell
Cell Migration System Organization	CMAC Morphology	CMAC Population (per Cell)	Instantaneous	CC-Mo15	Median [CMAC Compactness] per Cell	Dimensionless (≥ 1)	Median CMAC compactness, per Cell
Cell Migration System Organization	CMAC Morphology	CMAC Population (per Cell)	Instantaneous	CC-Mo16	Median [CMAC Solidity] per Cell	Dimensionless (≥ 1)	Median CMAC solidity, per Cell
Cell Migration System Organization	CMAC Morphology	CMAC Population (per Cell)	Instantaneous	CC-Mo17	Sum [CMAC Area] per Cell	mm2	Total area associated with all CMACs, per Cell
Cell Migration System Organization	Cell Colocalization	Cellular	Instantaneous	CL-Co1	EGFP-Paxillin / RubyRed-LifeAct Colocalization per Cell	r (0 - 1)	Pearson's correlation coefficient analysis of colocalization, based on all Cell-associated pixels
Cell Migration System Organization	CMAC Colocalization	CMAC Population (per Cell)	Instantaneous	CC-Co1	IDR [EGFP-Paxillin / RubyRed-LifeAct Colocalization per CMAC] per Cell	r (0 - 1)	Variation in Pearson's correlation coefficient between all CMACs, per Cell
Cell Migration System Organization	CMAC Colocalization	CMAC Population (per Cell)	Instantaneous	CC-Co2	Median [EGFP-Paxillin / RubyRed-LifeAct Colocalization per CMAC] per Cell	r (0 - 1)	Median Pearson's correlation coefficeint of all CMAC, per Cell
