# Supplementary material for: Plasticity in the Macromolecular-Scale Causal Networks of Cell Migration
Source: PLoS One. 2014 Feb 28;9(2):e90593. doi: 10.1371/journal.pone.0090593 (PMC3938764; doi:10.1371/journal.pone.0090593)
Supplement: Table S2 — Definition of CMAC variables. This table includes classification and description of those variables defining instantaneous CMAC features (considered only in Supporting Figure S2 C and D). Variables are alternatively classified according to several criteria: Variable Class (CMAC Morphology, CMAC Dynamics, CMAC Intensity, CMAC Localization, CMAC Colocalization); Spatial Scaling (Individual CMAC values only); and Temporal Scaling (Instantaneous values only). Full variable names are listed, along with the corresponding units and a concise variable description. Additional terms are defined above relevant columns. (XLSX) [file pone.0090593.s006.xlsx]

## Sheet: CMAC
Table Sub-Division			Definition of Terms	Standardization of Intensity Values	Definition of object (Cell or CMAC) shape descriptors
Borders = Variable Classes			CMAC = Integrin-mediated Cell Matrix Adhesion Complex	For each experimental repeat (date) CMAC intensity values (8 bit, 0 - 255) are divided by the median of CMAC mean intensities from CMACs > 0.15 < 0.2 mm2 in the Control (DMSO) population. Prior to standardization, where not specified by "Raw", all CMAC intensity values are corrected for local background values	Convex Area - Area of the minmal convex hull of the CMAC
Shading = Spatial Scale Sub-Types			Colocalization = Pearson's Correlation Coefficient ( r )		Solidity - Indicative of CMAC roundness. (Convex Area / Area)
Normal / Italic text = Temporal Scale Sub-Types			CMAC Lifetime = Time from formation to disassembly of a single CMAC		Aspect Ratio - Indicatve of CMAC linearity. (1 - Minor Axis / Major Axis)
					Compactness - Indicative of CMAC non-circularity. (Perimeter /√(4 Pi Area)
Variable Class	Spatial Scale	Temporal Scale	Variable Names	Units	Description
CMAC Morphology	Individual CMAC	Instantaneous	CMAC Area	mm2	Segmented CMAC area
CMAC Morphology	Individual CMAC	Instantaneous	CMAC Major Axis	mm	Longest axis of the CMAC
CMAC Morphology	Individual CMAC	Instantaneous	CMAC Minor Axis	mm	Shortest axis of the CMAC perpendicular to the CMAC Major Axis
CMAC Morphology	Individual CMAC	Instantaneous	CMAC Aspect Ratio	Dimensionless (0 - 1)	Aspect ratio of the segmented CMAC
CMAC Morphology	Individual CMAC	Instantaneous	CMAC Compactness	Dimensionless (≥ 1)	Compactness or non-roundness of the segmented CMAC
CMAC Morphology	Individual CMAC	Instantaneous	CMAC Perimeter	mm	Perimieter of the segmented CMAC
CMAC Morphology	Individual CMAC	Instantaneous	CMAC Convex Area	mm2	Area of the minimal convex hull of the segmented CMACl
CMAC Morphology	Individual CMAC	Instantaneous	CMAC Solidity	Dimensionless (≥ 1)	Solidity of the segmented CMAC
CMAC Localization	Individual CMAC	Instantaneous	CMAC Distance to Cell Edge	mm	Distance of CMAC from the Cell Edge
CMAC Localization	Individual CMAC	Instantaneous	CMAC Distance to Cell Center	mm	Distance of CMAC from the Cell center of area
CMAC Intensity (EGFP-Paxillin)	Individual CMAC	Instantaneous	CMAC Mean Raw Intensity-EGFP-Paxillin	Standardized RubyRed-LifeAct Intensity	Intra-CMAC raw (not background-corrected) mean EGFP-Paxillin value
CMAC Intensity (EGFP-Paxillin)	Individual CMAC	Instantaneous	CMAC Local EGFP-Paxillin Background	8 bit scale (0 - 255)	EGFP-Paxillin local background value
CMAC Intensity (EGFP-Paxillin)	Individual CMAC	Instantaneous	CMAC Mean BG-Corrected Intensity-EGFP-Paxillin	Standardized RubyRed-LifeAct Intensity	Intra-CMAC mean EGFP-Paxillin value
CMAC Intensity (EGFP-Paxillin)	Individual CMAC	Instantaneous	CMAC StDev EGFP-Paxillin Intensity	Standardized RubyRed-LifeAct Intensity	Intra-CMAC standard deviation of EGFP-Paxillin values
CMAC Intensity (EGFP-Paxillin)	Individual CMAC	Instantaneous	CMAC Maximum EGFP-Paxillin Intensity	Standardized RubyRed-LifeAct Intensity	Intra-CMAC maximum EGFP-Paxillin value
CMAC Intensity (EGFP-Paxillin)	Individual CMAC	Instantaneous	CMAC Total EGFP-Paxillin Intensity	Standardized RubyRed-LifeAct Intensity	Intra-CMAC total (intensity * pixel area) EGFP-Paxillin value
CMAC Intensity (RubyRed-LifeAct)	Individual CMAC	Instantaneous	CMAC Mean Raw Intensity-RubyRed-LifeAct	Standardized RubyRed-LifeAct Intensity	Intra-CMAC raw (not background-corrected) mean RubyRed-LifeAct value
CMAC Intensity (RubyRed-LifeAct)	Individual CMAC	Instantaneous	CMAC Local RubyRed-LifeAct Background	8 bit scale (0 - 255)	RubyRed-LifeAct local background value
CMAC Intensity (RubyRed-LifeAct)	Individual CMAC	Instantaneous	CMAC Mean BG-Corrected Intensity-RubyRed-LifeAct	Standardized RubyRed-LifeAct Intensity	Intra-CMAC mean RubyRed-LifeAct value
CMAC Intensity (RubyRed-LifeAct)	Individual CMAC	Instantaneous	CMAC StDev RubyRed-LifeAct Intensity	Standardized RubyRed-LifeAct Intensity	Intra-CMAC standard deviation of RubyRed-LifeAct values
CMAC Intensity (RubyRed-LifeAct)	Individual CMAC	Instantaneous	CMAC Maximum RubyRed-LifeAct Intensity	Standardized RubyRed-LifeAct Intensity	Intra-CMAC maximum RubyRed-LifeAct value
CMAC Intensity (RubyRed-LifeAct)	Individual CMAC	Instantaneous	CMAC Total RubyRed-LifeAct Intensity	Standardized RubyRed-LifeAct Intensity	Intra-CMAC total (intensity * pixel area) RubyRed-LifeAct value
CMAC Colocalization	Individual CMAC	Instantaneous	CMAC EGFP-Paxillin / RubyRed-LifeAct Colocalization	r (0 - 1)	Intra-CMAC Pearson's correlation coefficeint value for EGFP-Paxillin and RubyRed-LifeAct colocalization
CMAC Dynamics	Individual CMAC	Instantaneous	CMAC Growth of Area	mm2/Dt	Rate of change in CMAC area (t-1 to t0)
CMAC Dynamics	Individual CMAC	Instantaneous	CMAC Length Growth	mm/Dt	Rate of change in CMAC length (t-1 to t0)
CMAC Dynamics	Individual CMAC	Instantaneous	CMAC Delta Intensity-EGFP-Paxillin	Standardized EGFP-Paxillin Intensity / Δt	Rate of change in Mean intra-CMAC EGFP-Paxillin intensity (t-1 to t0)
CMAC Dynamics	Individual CMAC	Instantaneous	CMAC Delta Integrated Intensity-EGFP-Paxillin	Standardized EGFP-Paxillin Intensity / Δt	Rate of change in Total intra-CMAC (intensity * pixel area) EGFP-Paxillin intensity ( t-1 to t0)
CMAC Dynamics	Individual CMAC	Instantaneous	CMAC Delta Intensity-RubyRed-LifeAct	Standardized RubyRed-LifeAct Intensity / Δt	Rate of change in Mean intra-CMAC RubyRed-LifeAct intensity (t-1 to t0)
CMAC Dynamics	Individual CMAC	Instantaneous	CMAC Delta Integrated Intensity-RubyRed-LifeAct	Standardized RubyRed-LifeAct Intensity / Δt	Rate of change in Total intra-CMAC (intensity * pixel area) RubyRed-LifeAct intensity ( t-1 to t0)
